# Supplementary material for: Adherence to MIND Diet and Risk of Recurrent Depressive Symptoms: Prospective Whitehall II Cohort Study
Source: Nutrients. 2024 Nov 26;16(23):4062. doi: 10.3390/nu16234062 (PMC11643367; doi:10.3390/nu16234062)
Supplement: Supplementary file 1 [file nutrients-16-04062-s001.zip]

Archive with 2 entries (2 files):
- Supplementary tables.pdf
- Supplementry figures.pptx
